# Supplementary material for: Climate-Driven Range Shift of the Medicinal Herb Epimedium sagittatum: An Optimized MaxEnt Projection for China
Source: Biology (Basel). 2026 Jul 8;15(14):1103. doi: 10.3390/biology15141103 (PMC13405981; doi:10.3390/biology15141103)
Supplement: Supplementary file 1 [file biology-15-01103-s001.zip]

Archive with 1 entries (1 files):
- biology-4410883-supplementary.pdf
